# Supplementary material for: Body composition estimation from selected slices: equations computed from a new semi-automatic thresholding method developed on whole-body CT scans
Source: PeerJ. 2017 May 18;5:e3302. doi: 10.7717/peerj.3302 (PMC5438582; doi:10.7717/peerj.3302)
Supplement: Supplemental Information 2 [file peerj-05-3302-s002.zip]

Archive with 18 entries (15 files):
- Lacoste_Jeanson_et_al._multislice_predictor/
- Lacoste_Jeanson_et_al._multislice_predictor/.DS_Store
- __MACOSX/
- __MACOSX/Lacoste_Jeanson_et_al._multislice_predictor/
- __MACOSX/Lacoste_Jeanson_et_al._multislice_predictor/._.DS_Store
- Lacoste_Jeanson_et_al._multislice_predictor/at_data.csv
- __MACOSX/Lacoste_Jeanson_et_al._multislice_predictor/._at_data.csv
- Lacoste_Jeanson_et_al._multislice_predictor/bcpred.r
- __MACOSX/Lacoste_Jeanson_et_al._multislice_predictor/._bcpred.r
- Lacoste_Jeanson_et_al._multislice_predictor/lt_data.csv
- __MACOSX/Lacoste_Jeanson_et_al._multislice_predictor/._lt_data.csv
- Lacoste_Jeanson_et_al._multislice_predictor/ReadMe_multislice_predictor_total_BC.rtf
- __MACOSX/Lacoste_Jeanson_et_al._multislice_predictor/._ReadMe_multislice_predictor_total_BC.rtf
- Lacoste_Jeanson_et_al._multislice_predictor/svmr_at.rds
- __MACOSX/Lacoste_Jeanson_et_al._multislice_predictor/._svmr_at.rds
- Lacoste_Jeanson_et_al._multislice_predictor/svmr_lt.rds
- __MACOSX/Lacoste_Jeanson_et_al._multislice_predictor/._svmr_lt.rds
- __MACOSX/._Lacoste_Jeanson_et_al._multislice_predictor
