# Supplementary material for: Body composition estimation from selected slices: equations computed from a new semi-automatic thresholding method developed on whole-body CT scans
Source: PeerJ. 2017 May 18;5:e3302. doi: 10.7717/peerj.3302 (PMC5438582; doi:10.7717/peerj.3302)
Supplement: Supplemental Information 2 [file peerj-05-3302-s002.zip › Lacoste_Jeanson_et_al._multislice_predictor/at_data.csv]

at "l3l4.at" "l3l4.lt" "l4l5.at" "l4l5.lt" "mt.at" "mt.lt"
37.04024506 465.03065 269.80875 459.7187 207.12375 99.2632 340.175625
30.79100593 410.19915 205.1735 371.609227919087 171.59165331464 115.1201 279.3738
30.10645538 436.9211 241.45125 386.414525 239.5296 88.222875 421.93315
19.16710377 164.65185 207.5529 202.054975 181.31255 103.748125 247.585325
10.50918417 96.344 309.5377 101.655775 278.5117 58.693875 301.79025
16.98297873 221.8628 174.32215 208.539975 159.37805 86.126375 222.634425
19.66318035 223.66045 275.42115 262.117383333333 190.99235 76.961525 297.38425
31.82015549 387.5637 225.42475 403.895375 165.238375 130.306 322.448625
23.85398293 195.53185 306.5729 236.65905 247.27345 120.811475 381.279
17.25573679 221.13325 203.2928 220.74845 151.6719 46.6442 186.89155
15.66168213 157.56605 210.59035 182.11365 182.85275 74.872975 289.53075
22.40966415 238.533 226.4166 231.523525 177.36435 107.84625 165.04765
17.9221859 211.62985 201.69735 225.567816666667 167.00745 84.3858666666667 256.71005
18.7770195 277.84825 238.3995 298.414225 216.150275 104.966175 373.43025
29.55763541 400.92295 193.97385 387.3445 182.3756 134.65655 284.914075
43.27425266 570.51145 163.79345 547.284275 139.3631 179.129225 173.5898
10.54594517 94.3899 272.13095 113.544466666667 222.001083333333 78.8450166666667 295.376783333333
23.38464806 231.9932 194.81945 242.9403 168.4147 136.851875 196.606775
17.39066635 176.99865 181.5146 209.4123 130.38555 114.042975 218.31465
35.03302002 426.72155 226.65975 402.99415 216.526975 144.2337 275.6977
23.21654525 234.9615 252.35655 255.069725 224.246975 110.887675 314.93265
37.99998339 448.89925 235.7054 463.576325 207.853325 125.395875 318.367875
24.89098294 234.2325 132.56435 358.287675 165.1595 67.2743666666667 250.809533333333
18.60464096 187.8643 215.07265 198.225975 191.321375 130.29575 251.75095
35.4029541 452.63765 217.13735 431.6187 197.834975 98.609925 231.771475
25.84373453 307.41565 238.3083 376.426025 144.922125 74.226825 227.465825
25.68988609 369.27225 207.16665 366.8642 178.527825 149.1928 290.002825
39.33701324 426.63575 224.1373 439.9252 196.0373 112.457275 347.003925
23.88186589 295.56785 237.5007 320.93315 206.952475 118.5292 232.795825
20.82410555 243.86405 140.72895 220.0508 159.306525 100.440575 156.23915
15.37604904 118.12685 116.477 138.502125 95.562925 49.3431 102.1719
8.95874059 132.7181 239.7251 114.54105 196.5189 35.28035 234.36765
20.68001374 192.67525 139.1499 238.0263355 102.604278666667 131.305933333333 154.9021
14.94253428 159.057 176.349 205.583463833333 117.482552 63.5547833333333 118.49155
13.63906155 101.85705 195.38405 145.829588833333 136.346571666667 94.9849833333333 144.13805
5.81674311 48.1728 134.37995 49.421249 161.539549333333 13.7858833333333 131.078266666667
23.90171814 235.0664 148.16285 280.512824666667 120.227275 137.867933333333 165.781966666667
